# Supplementary material for: COVID-19 Lockdown and Self-Perceived Changes of Food Choice, Waste, Impulse Buying and Their Determinants in Italy: QuarantEat, a Cross-Sectional Study
Source: Foods. 2021 Feb 2;10(2):306. doi: 10.3390/foods10020306 (PMC7913081; doi:10.3390/foods10020306)
Supplement: Supplementary file 1 [file foods-10-00306-s001.zip]

Archive with 3 entries (3 files):
- Supplementary Materials - Food Purchases.docx
- Supplementary Materials - Regressions.docx
- Supplementary Materials - Survey.docx
